# Supplementary material for: Feeding Preferences and Responses of Monochamus saltuarius to Volatile Components of Host Pine Trees
Source: Insects. 2022 Sep 29;13(10):888. doi: 10.3390/insects13100888 (PMC9604087; doi:10.3390/insects13100888)
Supplement: Supplementary file 1 [file insects-13-00888-s001.zip]

Archive with 1 entries (1 files):
- insects-1929814-supplementary.xlsx
