# Supplementary material for: Feeding Preferences and Responses of Monochamus saltuarius to Volatile Components of Host Pine Trees
Source: Insects. 2022 Sep 29;13(10):888. doi: 10.3390/insects13100888 (PMC9604087; doi:10.3390/insects13100888)
Supplement: Supplementary file 1 [file insects-13-00888-s001.zip › insects-1929814-supplementary.xlsx]

## Sheet: Sheet1
						Supplementary Data S1.
Pinus koraiensis								Needles	Shoots	Buds
Needles		Shoots		Buds			Pinus koraiensis	9.24	40.03	0.8
Average	Standard deviation	Average	Standard deviation	Average	Standard deviation		Pinus tabulaeformis	10.23	116.73	2.18
9.24	3.25	40.03	31.66	0.8	0.63		Pinus sylvestris var. mongholica	2.57	7.3	0
							Larix olgensis	0	16.26	0
Pinus tabulaeformis
Needles		Shoots		Buds
Average	Standard deviation	Average	Standard deviation	Average	Standard deviation
10.23	6.24	116.73	40.96	2.18	3.03
Pinus sylvestris var. mongholica							Pinus koraiensis	24.38
Needles		Shoots		Buds			Pinus tabulaeformis	62.89
Average	Standard deviation	Average	Standard deviation	Average	Standard deviation		Pinus sylvestris var. mongholica	4.81
2.57	2.87	7.3	8.15	0	0		Larix olgensis	7.92
Larix olgensis
Needles		Shoots		Buds
Average	Standard deviation	Average	Standard deviation	Average	Standard deviation
0	0	16.26	17.31	0	0

## Sheet: Sheet2
Supplemenetary Data S1.
	10		100		1000		CK
	♀	♂	♀	♂	♀	♂	♀	♂
α-pinene	12	10	3	4	4	2	2	3
β-pinene	9	5	6	8	4	5	0	4
limonene	6	5	4	8	7	6	3	2
α-caryophyllene	3	4	6	8	2	2	6	7
β-phellandrene	4	3	6	6	2	5	8	5
bornyl acetate	6	7	8	2	2	4	5	6
3-carene	5	5	5	5	8	6	3	3
anhydrous ethanol	6	5	5	4	5	5	6	4
	Treatment		Control
	Female adult	Male adult	Female adult	Male adult
α-pinene	76	64	-8	-12
β-pinene	76	72	0	-16
limonene	68	76	-12	-12
α-caryophyllene	44	56	-24	-28
β-phellandrene	48	56	-32	-20
bornyl acetate	64	52	-20	-24
3-carene	72	64	-12	-12
anhydrous ethanol	64	56	-24	-16
	10-fold dilution	100-fold dilution	1000-fold dilution
α-pinene	44	14	12
β-pinene	28	28	18
limonene	22	24	26
α-caryophyllene	14	28	8
β-phellandrene	14	24	14
bornyl acetate	22	20	12
3-carene	20	20	28
anhydrous ethanol	22	18	20
